# Supplementary material for: Dynamic changes in the endophytic bacterial communities of huanglongbing-affected periwinkle leaves
Source: Front Microbiol. 2025 Nov 27;16:1607062. doi: 10.3389/fmicb.2025.1607062 (PMC12695732; doi:10.3389/fmicb.2025.1607062)
Supplement: Supplementary file 1 [file Supplementary_file_1.xlsx]

## Sheet: Sheet1
Supplementary Figure 1. Rarefaction Curve of endophytic bacterial community in periwinkle samples on the 30th (H1 and D1), 60th (H2 and D2) and 90th (H3 and D3) days post-infection.
