# Supplementary material for: Dynamic changes in the endophytic bacterial communities of huanglongbing-affected periwinkle leaves
Source: Front Microbiol. 2025 Nov 27;16:1607062. doi: 10.3389/fmicb.2025.1607062 (PMC12695732; doi:10.3389/fmicb.2025.1607062)
Supplement: Supplementary file 2 [file Table_1.xlsx]

## Sheet: Sheet1
Supplementary Table 1. Sample notation and quality assessment of sequence data of periwinkle samples at 30 (H1 and D1), 60 (H2 and D2) and 90 (H3 and D3) days post-infection.
Sample	Group name	Treatment	Time	Clean Tags	AvgLen(bp)	GC(%)	Q20(%)
D1_1	D1	D	30 days post-infection	315848	403	52.5	96.42
D1_2	D1	D	30 days post-infection	314918	402	52.59	96.47
D1_3	D1	D	30 days post-infection	308978	403	52.44	96.35
H1_1	H1	H	30 days post-infection	308325	407	52.09	96.24
H1_2	H1	H	30 days post-infection	305461	407	51.73	96.18
H1_3	H1	H	30 days post-infection	311033	406	51.88	96.26
D2_1	D2	D	60 days post-infection	316630	399	53.25	96.51
D2_2	D2	D	60 days post-infection	328004	395	53.58	96.7
D2_3	D2	D	60 days post-infection	331301	398	53.07	96.73
H2_1	H2	H	60 days post-infection	317642	407	52.1	96.38
H2_2	H2	H	60 days post-infection	315161	406	51.98	96.37
H2_3	H2	H	60 days post-infection	320594	407	51.95	96.43
D3_1	D3	D	90 days post-infection	330135	397	53.45	96.71
D3_2	D3	D	90 days post-infection	338589	393	53.8	96.89
D3_3	D3	D	90 days post-infection	333086	394	53.77	96.8
H3_1	H3	H	90 days post-infection	316385	407	51.94	96.34
H3_2	H3	H	90 days post-infection	283454	406	52.06	95.74
H3_3	H3	H	90 days post-infection	314580	403	52.44	96.3
D: Diseased group; H: Healthy group.
