# Supplementary material for: Dynamic changes in the endophytic bacterial communities of huanglongbing-affected periwinkle leaves
Source: Front Microbiol. 2025 Nov 27;16:1607062. doi: 10.3389/fmicb.2025.1607062 (PMC12695732; doi:10.3389/fmicb.2025.1607062)
Supplement: Supplementary file 3 [file Table_2.xlsx]

## Sheet: allsample
Supplementary Table 2. OTU sample read count at phylum and genus levels in periwinkle samples on the 30th (H1 and D1), 60th (H2 and D2) and 90th (H3 and D3) days post-infection.
#OTU ID	D1_1	D1_2	D1_3	H1_1	H1_2	H1_3	D2_1	D2_2	D2_3	H2_1	H2_2	H2_3	D3_1	D3_2	D3_3	H3_1	H3_2	H3_3	taxonomy at the phylum level	taxonomy at the genus level
OTU1	73705	91832	69166	249	100	150	159263	234353	167703	2676	2856	439	206768	272991	266899	124	59	5027	Proteobacteria	Candidatus_Liberibacter
OTU10	890	1433	1003	1538	2247	1302	549	367	675	2312	1794	2265	519	170	268	1717	1209	1745	Proteobacteria	Unclassified
OTU100	25	68	78	112	211	114	331	105	111	133	149	104	47	98	30	148	604	218	Proteobacteria	Aquabacterium
OTU1009	0	0	21	0	0	0	13	9	55	146	0	0	0	9	2	0	10	8	Bacteroidetes	Bacteroides
OTU101	146	161	187	116	176	109	41	46	51	66	151	112	52	19	19	347	203	39	Proteobacteria	Azotobacter
OTU102	57	7	90	194	317	98	177	41	47	257	150	294	87	32	25	214	160	190	Firmicutes	Exiguobacterium
OTU1025	44	46	29	36	62	26	11	9	34	83	87	0	0	0	9	0	19	20	Proteobacteria	Anaeromyxobacter
OTU103	58	98	145	38	0	122	0	0	42	188	13	21	37	4	21	107	53	74	WWE3	Unclassified
OTU1031	0	14	78	0	0	67	31	0	0	19	0	0	0	14	0	0	33	31	Proteobacteria	Acidibacter
OTU1032	12	28	19	46	16	17	23	5	12	90	90	65	14	2	21	31	188	17	Proteobacteria	Alicycliphilus
OTU104	164	41	339	139	129	55	271	27	62	204	316	213	20	49	34	0	362	13	Firmicutes	Enterococcus
OTU1046	0	0	0	0	0	0	0	17	0	27	117	0	20	33	0	0	32	10	Firmicutes	Ruminiclostridium
OTU105	399	223	241	388	456	225	63	73	147	300	470	384	97	65	35	183	284	122	Proteobacteria	Dechloromonas
OTU106	125	118	157	118	122	529	55	27	122	225	261	282	30	15	7	0	94	65	Actinobacteria	uncultured_bacterium_o_PeM15
OTU1063	2	107	223	162	81	103	43	42	30	291	185	196	43	12	35	75	107	123	Proteobacteria	Curvibacter
OTU1067	0	26	35	123	38	13	0	10	0	0	95	0	7	8	16	42	0	0	Bacteroidetes	uncultured_bacterium_f_Cytophagaceae
OTU107	296	77	0	129	0	223	84	33	44	71	192	27	17	20	11	167	155	1	Bacteroidetes	Flavobacterium
OTU108	222	228	286	487	458	109	65	45	189	182	247	472	85	71	52	91	211	296	Proteobacteria	Sphingomonas
OTU1081	0	16	0	0	15	112	21	8	11	0	1	60	0	0	0	23	0	0	Bacteroidetes	Unclassified
OTU109	92	131	43	101	135	70	20	26	0	141	68	164	0	0	0	125	62	68	Bacteroidetes	Unclassified
OTU1090	101	55	0	0	0	0	0	0	0	4	0	0	0	12	26	0	56	0	Acidobacteria	Bryobacter
OTU1094	5	45	4	30	26	0	16	9	0	43	11	11	7	1	4	27	1	25	Proteobacteria	Acinetobacter
OTU1096	0	0	0	89	0	0	0	3	0	0	120	0	0	0	0	27	30	12	Proteobacteria	Desulfopila
OTU11	24	1	3	16	1	6	10	3	3	38	8	37	40	0	1	0	143	24800	Proteobacteria	Brevundimonas
OTU110	48	52	19	24	25	29	24	7	0	6	253	204	0	0	5	126	7	35	Proteobacteria	Campylobacter
OTU111	112	163	31	120	71	126	7	30	12	158	171	56	46	34	11	71	75	41	Proteobacteria	Rheinheimera
OTU1115	36	0	64	0	28	42	15	27	28	2	55	0	13	13	3	0	15	1	Proteobacteria	Candidatus_Accumulibacter
OTU112	97	136	89	28	127	121	58	39	62	118	101	140	96	15	26	35	119	77	Proteobacteria	Duganella
OTU113	11	0	88	21	0	14	3	1	0	0	0	67	0	31	18	345	357	93	Proteobacteria	Methylobacterium
OTU1131	0	0	0	70	12	0	31	0	8	76	45	0	0	0	0	0	0	47	Bacteroidetes	dgA-11_gut_group
OTU114	0	8	36	1164	50	133	11	5	0	0	0	0	2	2	0	0	96	0	Proteobacteria	Pseudorhodoferax
OTU115	38	90	57	251	192	17	46	16	80	196	166	56	5	7	15	113	125	77	Proteobacteria	Denitratisoma
OTU116	118	104	11	1	62	46	69	27	35	3	205	19	0	4	0	25	45	80	Bacteroidetes	Parabacteroides
OTU117	0	45	17	282	116	41	0	18	26	26	58	38	37	0	11	82	70	54	Gemmatimonadetes	uncultured_bacterium_f_Gemmatimonadaceae
OTU118	249	190	101	93	88	339	0	20	64	109	148	276	76	35	6	102	73	20	Proteobacteria	Zoogloea
OTU1184	20	1	83	63	9	13	0	4	0	25	17	0	5	0	15	0	0	0	Proteobacteria	Unclassified
OTU1185	132	44	23	65	15	39	25	36	24	88	31	27	37	34	31	40	17	9	Proteobacteria	Pseudomonas
OTU119	45	70	112	103	432	93	90	22	65	86	114	55	32	20	21	0	235	147	Proteobacteria	Plasticicumulans
OTU1195	62	0	95	27	75	0	1	23	0	126	5	0	11	19	32	47	3	21	Proteobacteria	Altererythrobacter
OTU12	1736	1667	1788	1696	2150	1604	585	278	1475	2016	2214	3093	493	344	189	1036	2885	826	Lentisphaerae	Unclassified
OTU120	0	0	1	0	0	17	1872	0	0	0	0	0	0	0	1	0	0	0	Proteobacteria	Vibrio
OTU1209	0	0	0	0	0	112	0	16	0	88	0	0	9	0	0	0	0	26	Firmicutes	uncultured_bacterium_f_ODP1230B8.23
OTU121	44	131	178	104	1	111	41	8	89	33	56	0	28	8	6	0	0	1	Proteobacteria	uncultured_bacterium_f_Hyphomonadaceae
OTU1212	0	0	2	23	51	0	0	0	27	0	69	37	31	5	9	20	76	29	Proteobacteria	Methyloversatilis
OTU122	47	230	83	138	36	139	228	28	63	241	247	364	77	33	12	271	114	207	Bacteroidetes	Bacteroides
OTU1225	58	31	1	64	31	99	2	5	31	31	32	6	24	8	13	3	5	150	Proteobacteria	Acidovorax
OTU1227	55	118	109	149	116	117	90	5	30	117	140	124	59	33	11	86	69	41	Proteobacteria	Pseudomonas
OTU123	73	0	144	1	127	0	89	13	128	10	144	234	0	21	18	0	81	37	Firmicutes	Ruminiclostridium_6
OTU124	79	118	72	61	69	0	17	16	0	220	151	0	21	27	0	57	88	11	Bacteroidetes	Unclassified
OTU125	186	458	421	535	210	255	175	41	127	506	529	307	80	80	91	519	287	261	Proteobacteria	Pseudomonas
OTU1252	38	0	0	63	0	38	0	9	31	0	0	0	11	15	8	0	0	66	Proteobacteria	Parasutterella
OTU126	1901	2336	2439	1711	2154	2723	807	764	1475	2704	2930	3104	964	608	631	2839	2625	1329	Proteobacteria	Pseudomonas
OTU1261	3	0	0	0	0	30	10	10	4	1	3	92	0	16	3	12	43	41	Proteobacteria	Massilia
OTU127	0	99	169	149	202	79	92	69	38	0	147	0	58	0	25	114	91	1	Firmicutes	uncultured_bacterium_f_Clostridiaceae_4
OTU128	23	34	209	21	0	0	0	17	0	94	1	0	0	0	21	0	209	33	Parcubacteria	Unclassified
OTU1284	0	0	0	58	98	28	4	0	0	0	38	19	0	0	0	18	0	0	Bacteroidetes	Bacteroides
OTU129	0	0	0	10	0	0	0	0	1	0	0	0	15	2	0	0	0	1069	Proteobacteria	uncultured_bacterium_f_Xanthomonadaceae
OTU13	1803	1149	1241	1458	1217	1209	317	428	985	1325	1396	1876	274	212	251	1701	1758	792	Bacteroidetes	Cloacibacterium
OTU130	71	36	57	125	81	50	164	50	124	150	49	55	40	27	28	113	185	131	Bacteroidetes	Alistipes
OTU131	45	0	38	0	20	230	0	12	1	0	64	112	0	45	25	63	0	76	Firmicutes	Ruminococcaceae_UCG-013
OTU132	0	0	0	0	0	0	0	0	2	0	0	0	0	0	0	0	0	921	Bacteroidetes	Flavobacterium
OTU133	0	80	206	0	52	0	33	0	58	19	148	70	0	4	0	0	40	51	Bacteroidetes	vadinBC27_wastewater-sludge_group
OTU134	0	46	0	46	13	198	49	7	25	86	1	0	74	33	51	118	387	1	Proteobacteria	Pseudoxanthomonas
OTU135	21	0	20	91	29	62	8	13	7	52	68	111	12	2	2	40	134	765	Proteobacteria	Rheinheimera
OTU136	0	2	84	190	1	1	16	32	0	0	0	215	33	1	24	0	76	68	Bacteroidetes	Flavobacterium
OTU137	16	77	151	7	32	16	0	0	0	0	1	6	0	0	10	82	108	570	Proteobacteria	Neisseria
OTU138	140	0	37	109	31	70	88	38	44	67	0	0	0	6	26	96	14	46	Saccharibacteria	uncultured_bacterium_p_Saccharibacteria
OTU1388	5	38	0	19	0	1	31	7	0	38	89	23	0	6	5	4	7	17	Proteobacteria	uncultured_bacterium_f_Xanthobacteraceae
OTU139	110	51	43	251	109	236	26	55	51	191	407	99	45	58	155	109	214	522	Firmicutes	Staphylococcus
OTU14	250	171	122	138	167	233	54	33	34	354	118	212	14580	18	43	235	95	276	Proteobacteria	Cellvibrio
OTU140	39	116	65	178	57	90	32	2	0	21	82	3	56	8	21	166	118	207	Bacteroidetes	Bacteroides
OTU141	67	55	13	158	95	136	14	51	5	70	153	73	23	54	30	120	209	67	Actinobacteria	uncultured_bacterium_o_PeM15
OTU142	46	0	0	61	41	18	27	6	24	2	60	100	2	9	0	315	37	59	Firmicutes	Alkaliphilus
OTU1427	0	50	83	0	0	87	5	0	0	0	3	0	0	13	2	0	11	24	Bacteroidetes	Phaeodactylibacter
OTU143	53	0	0	131	0	0	0	29	0	202	65	276	1	31	23	89	107	0	Chloroflexi	uncultured_bacterium_c_Ardenticatenia
OTU144	37	34	55	0	108	0	50	7	195	35	45	51	25	5	9	50	187	1	Bacteroidetes	Paludibacter
OTU145	18	21	0	74	149	38	21	17	15	125	31	228	4	8	25	38	117	50	Bacteroidetes	Paludibacter
OTU1459	66	95	69	68	80	21	0	32	104	62	34	256	16	7	24	54	239	20	Proteobacteria	Sphingopyxis
OTU146	0	21	31	102	0	146	30	5	3	67	47	163	32	0	42	0	78	6	Firmicutes	Bacillus
OTU147	0	172	0	313	0	102	42	0	101	0	114	86	46	14	0	81	0	45	Proteobacteria	Actinobacillus
OTU1472	43	30	0	1	36	24	0	0	6	0	1	30	0	0	0	44	0	36	Proteobacteria	uncultured_bacterium_o_1013-28-CG33
OTU1476	3	8	25	0	0	75	10	1	25	8	2	57	7	0	0	9	0	29	Proteobacteria	Candidatus_Competibacter
OTU148	31	111	0	44	38	61	7	94	31	43	10	0	17	1	9	118	0	349	Proteobacteria	Sphingopyxis
OTU149	0	0	19	136	63	101	0	0	1	302	156	0	0	41	0	0	0	0	Bacteroidetes	Bacteroides
OTU15	617	464	482	1170	278	1118	73	148	119	148	544	1084	121	665	208	2804	6329	6711	Proteobacteria	Brevundimonas
OTU150	0	184	42	0	63	0	16	43	0	201	7	0	16	47	26	72	32	70	Lentisphaerae	uncultured_bacterium_f_pLW-89
OTU151	135	1	0	0	1	198	26	47	34	273	0	164	46	12	0	578	40	72	Firmicutes	[Ruminococcus]_torques_group
OTU1516	43	33	6	46	20	26	157	7	5	57	34	3	13	5	17	2	53	26	Proteobacteria	Acinetobacter
OTU152	62	254	0	57	114	0	13	0	16	1	135	0	0	0	8	50	41	80	Firmicutes	Fonticella
OTU153	37	0	131	0	0	208	0	9	0	72	1	166	0	16	14	89	138	0	Lentisphaerae	Unclassified
OTU154	47	196	127	293	140	162	72	100	53	282	299	74	66	27	18	173	287	81	Proteobacteria	Pseudomonas
OTU155	9	0	0	131	0	0	32	0	2	5	131	0	21	43	12	81	105	108	Bacteroidetes	Alistipes
OTU156	91	54	0	185	37	44	32	10	49	17	139	26	113	25	35	124	47	3	Bacteroidetes	Flavobacterium
OTU157	35	126	107	277	214	49	0	4	0	172	170	50	10	22	14	134	35	37	Proteobacteria	Altererythrobacter
OTU1571	35	34	60	44	68	26	2	23	0	168	70	0	0	0	13	67	101	20	Proteobacteria	Variibacter
OTU158	0	39	113	96	46	58	0	32	132	0	255	0	0	13	28	0	0	66	Firmicutes	Lachnospiraceae_NK4A136_group
OTU1589	0	0	0	66	95	0	0	5	29	0	70	0	27	2	0	0	39	21	Firmicutes	uncultured_bacterium_f_Lachnospiraceae
OTU159	39	51	11	52	115	399	170	14	82	161	76	61	41	36	17	177	132	96	Proteobacteria	Delftia
OTU16	2099	1732	1923	2159	1608	2234	544	788	1182	2055	2554	2303	783	404	434	2019	2236	1045	Proteobacteria	Acidovorax
OTU160	2	33	0	521	0	0	0	4	11	32	20	0	0	8	0	0	0	9	Proteobacteria	Unclassified
OTU161	1	136	175	1	204	20	0	46	70	66	79	130	12	46	55	48	89	93	Firmicutes	Clostridium_sensu_stricto_1
OTU162	0	130	99	33	70	97	47	85	96	55	129	89	84	3	3	50	152	76	Proteobacteria	Zoogloea
OTU163	56	15	0	10	72	89	16	5	24	32	162	86	37	0	0	115	22	20	Firmicutes	Christensenellaceae_R-7_group
OTU164	0	0	29	2	0	86	0	22	54	105	132	76	61	14	8	0	0	160	Planctomycetes	AKYG587
OTU165	148	103	57	135	0	27	8	6	0	5	100	347	13	10	5	0	0	69	Firmicutes	Paeniclostridium
OTU166	95	82	45	116	1	0	21	0	35	3	2	0	9	31	14	65	107	12	Bacteroidetes	vadinBC27_wastewater-sludge_group
OTU167	2	0	0	18	150	172	31	0	19	2	0	14	17	9	8	91	49	38	Firmicutes	Aerococcus
OTU168	49	139	69	533	0	60	0	59	21	170	452	152	10	26	19	117	206	122	Firmicutes	Lachnospiraceae_NK4A136_group
OTU169	0	0	0	0	0	428	0	3	0	195	0	0	0	0	0	0	0	40	Bacteroidetes	Porphyromonas
OTU17	843	901	969	1126	1468	1240	336	346	873	2040	1405	1470	575	162	215	1726	1397	776	Bacteroidetes	Paludibacter
OTU170	0	0	0	0	0	0	0	0	0	0	0	0	0	0	0	0	0	964	Proteobacteria	uncultured_bacterium_f_Rhodospirillaceae
OTU1702	21	16	91	131	1	0	0	139	0	1	0	30	6	6	4	229	40	22	Proteobacteria	Rhodobacter
OTU171	0	0	38	148	305	49	171	14	135	123	42	79	55	21	20	0	218	1	Firmicutes	Clostridium_sensu_stricto_13
OTU172	0	20	163	78	124	40	53	10	0	0	1	70	19	7	0	67	0	89	Bacteroidetes	Barnesiella
OTU173	80	0	0	58	0	47	11	17	58	51	65	120	0	31	9	3	0	160	Firmicutes	uncultured_bacterium_f_Ruminococcaceae
OTU1730	0	33	43	52	0	30	9	9	0	117	0	40	3	2	7	3	37	56	Firmicutes	Bacillus
OTU174	49	115	71	127	0	0	0	0	31	1	91	146	25	6	21	0	78	70	Firmicutes	Lactococcus
OTU175	94	28	82	0	0	0	27	0	80	1	1	0	16	0	0	145	68	2	Firmicutes	Clostridium_sensu_stricto_12
OTU176	41	43	30	79	61	89	0	0	43	4	172	0	11	11	34	28	6	172	Bacteroidetes	Alistipes
OTU177	0	0	7	64	27	0	7	5	27	60	127	116	0	4	93	69	1	140	Bacteroidetes	vadinBC27_wastewater-sludge_group
OTU178	110	31	52	42	72	47	3	15	16	38	46	13	6	10	5	95	20	35	Actinobacteria	uncultured_bacterium_f_Coriobacteriaceae
OTU1782	0	12	1	269	0	0	0	13	0	0	0	0	0	0	0	0	0	0	Proteobacteria	Vibrio
OTU1786	12	29	0	29	57	37	7	0	0	1	45	31	0	0	5	0	41	20	Proteobacteria	Unclassified
OTU179	17	0	0	0	0	2	0	10	0	0	0	0	0	0	0	0	0	614	Saccharibacteria	Unclassified
OTU18	1133	1037	1638	1421	1569	1508	985	494	816	1696	1829	1515	420	288	344	1813	1485	1741	Proteobacteria	Enterobacter
OTU180	95	0	93	156	67	57	11	0	40	60	0	0	0	0	18	102	127	75	Bacteroidetes	uncultured_bacterium_c_WCHB1-32
OTU1800	42	0	0	0	0	130	0	0	0	2	49	0	0	0	7	0	0	29	Proteobacteria	Sphingobium
OTU181	52	29	0	43	158	33	1	0	16	1	74	55	34	5	19	141	0	77	Bacteroidetes	Parafilimonas
OTU182	103	26	32	409	94	97	64	38	30	29	1	13	6	0	28	196	39	82	Proteobacteria	Zoogloea
OTU183	53	22	57	0	214	0	0	1	17	3	0	0	0	1	0	7	128	0	Bacteroidetes	Anaerocella
OTU184	59	47	1	167	86	58	3	16	52	132	51	76	0	6	22	140	0	12	Bacteroidetes	Terrimonas
OTU185	0	0	0	0	0	0	0	0	0	0	0	0	0	0	0	0	0	503	Proteobacteria	uncultured_bacterium_f_SM2D12
OTU186	39	0	0	101	71	11	22	0	2	2	0	0	1	12	13	131	27	28	Chloroflexi	uncultured_bacterium_c_SBR2076
OTU1867	23	0	19	5	33	29	11	12	0	6	4	0	2	3	7	117	139	0	Proteobacteria	Massilia
OTU1869	22	0	36	52	0	63	11	0	33	47	0	0	5	0	0	22	37	11	Firmicutes	[Eubacterium]_coprostanoligenes_group
OTU187	69	0	0	0	0	0	0	0	0	83	0	0	0	0	0	241	0	120	Planctomycetes	SM1A02
OTU188	21	149	0	61	62	45	50	22	18	2	80	39	14	0	0	44	0	28	Proteobacteria	Arenimonas
OTU189	15	0	0	140	39	0	0	4	11	19	175	86	14	6	14	49	0	99	Firmicutes	Turicibacter
OTU19	513	598	1067	1146	778	740	299	281	314	1175	880	945	365	146	175	944	893	572	Proteobacteria	Rheinheimera
OTU190	0	0	0	0	98	0	92	0	0	0	100	215	0	0	8	0	0	16	Firmicutes	Coprococcus_2
OTU191	502	0	0	3	0	109	6	0	18	13	0	30	0	0	1	43	0	53	Proteobacteria	Aureimonas
OTU1919	60	5	0	0	0	0	19	18	0	27	0	15	8	1	25	15	50	25	Proteobacteria	uncultured_bacterium_o_Xanthomonadales
OTU192	11	20	32	247	0	11	204	14	39	43	10	73	70	1	0	96	71	44	Proteobacteria	Caulobacter
OTU193	0	0	5	0	0	21	1727	20	0	0	0	0	0	0	0	0	0	37	Proteobacteria	Vibrio
OTU194	0	258	152	30	92	60	9	20	67	112	111	208	26	19	13	197	299	3	Proteobacteria	Sulfuricurvum
OTU195	0	0	47	68	0	144	10	8	46	0	0	1	9	5	27	74	79	43	Firmicutes	uncultured_bacterium_f_Clostridiaceae_1
OTU196	18	35	37	0	0	123	20	20	0	31	156	10	191	0	0	54	147	210	Proteobacteria	Stenotrophomonas
OTU197	0	0	0	53	0	0	0	0	0	157	0	155	12	0	0	85	0	52	Bacteroidetes	Alistipes
OTU198	253	0	179	251	99	137	49	76	84	26	151	243	17	52	59	208	40	209	Firmicutes	Clostridium_sensu_stricto_1
OTU199	113	0	110	62	57	0	0	0	28	119	0	0	24	10	2	0	0	1	Bacteroidetes	uncultured_bacterium_f_Saprospiraceae
OTU2	18910	18627	20087	21189	21346	21840	6992	6624	12515	26725	23842	26335	8458	5013	4973	23880	21889	12783	Proteobacteria	Giesbergeria
OTU20	130	0	49	36	102	141	26	26	8	56	8	90	5	77	8	182	84	7884	Proteobacteria	Paracoccus
OTU200	179	100	0	91	44	97	13	22	60	84	25	109	10	36	8	42	72	74	Proteobacteria	Nitrosomonas
OTU201	0	0	2	2	0	0	29	51	8	5	1	84	0	55	19	93	134	78	Proteobacteria	Sideroxydans
OTU202	60	0	0	1	0	24	18	153	16	4	78	353	25	5	12	83	0	79	Firmicutes	[Eubacterium]_coprostanoligenes_group
OTU203	165	38	0	0	100	189	12	39	49	91	138	296	0	5	15	4	53	0	Fusobacteria	Fusobacterium
OTU204	0	18	0	182	27	102	9	8	50	144	32	46	58	13	21	73	81	83	Proteobacteria	Zoogloea
OTU205	66	92	0	161	50	66	24	11	41	3	4	66	24	6	25	48	202	77	Proteobacteria	Rheinheimera
OTU206	10	0	59	81	14	0	16	16	0	61	89	0	49	4	12	32	8	65	Bacteroidetes	Prevotellaceae_UCG-003
OTU207	0	0	0	29	0	31	9	11	13	50	1	55	25	7	5	134	55	77	Proteobacteria	uncultured_bacterium_o_Alphaproteobacteria_Incertae_Sedis
OTU208	92	64	66	91	99	86	13	0	34	76	96	62	26	9	11	0	0	65	Nitrospirae	Nitrospira
OTU209	0	35	0	131	62	61	0	0	39	39	86	0	4	2	5	51	28	1	Firmicutes	uncultured_bacterium_f_Clostridiales_vadinBB60_group
OTU2095	72	0	4	35	25	25	0	2	2	57	0	0	0	6	35	0	59	28	Proteobacteria	uncultured_bacterium_f_Nitrosomonadaceae
OTU21	815	675	921	1326	850	549	362	231	422	1123	891	668	419	90	134	774	587	359	Bacteroidetes	Macellibacteroides
OTU210	17	0	136	0	0	0	0	24	20	0	23	0	0	0	22	0	285	0	Saccharibacteria	uncultured_bacterium_p_Saccharibacteria
OTU2107	48	6	62	12	19	103	5	5	35	59	85	10	4	3	17	40	58	37	Proteobacteria	Unclassified
OTU211	55	73	57	0	50	57	0	0	20	1	31	3	35	15	0	0	82	60	Bacteroidetes	uncultured_bacterium_f_Saprospiraceae
OTU212	55	0	47	35	0	0	0	0	0	0	77	128	0	0	0	106	0	0	Ignavibacteriae	Unclassified
OTU2125	40	0	0	0	0	108	13	10	0	1	21	61	0	4	0	72	30	9	Bacteroidetes	Chryseobacterium
OTU213	30	71	0	0	106	28	0	15	2	76	92	83	24	3	10	0	0	76	Proteobacteria	uncultured_bacterium_f_Comamonadaceae
OTU214	0	0	0	8	0	0	0	9	0	0	0	462	0	0	0	0	0	0	Bacteroidetes	uncultured_bacterium_f_Cytophagaceae
OTU215	0	20	62	0	125	102	0	11	33	162	93	63	52	7	6	0	128	43	Bacteroidetes	uncultured_bacterium_c_WCHB1-32
OTU216	203	128	206	75	161	170	66	44	44	93	132	111	9	21	11	88	89	54	Proteobacteria	Thauera
OTU2167	37	16	43	8	4	17	18	9	7	8	8	8	3	7	1	54	4	3	Proteobacteria	Unclassified
OTU217	157	0	0	0	0	0	0	0	58	7	0	78	0	0	0	57	0	0	Parcubacteria	uncultured_bacterium_c_Candidatus_Magasanikbacteria
OTU218	19	55	0	68	26	23	2	0	38	94	5	17	6	1	11	5	13	372	Proteobacteria	Paracoccus
OTU219	1	0	0	140	0	0	32	0	6	0	109	0	43	49	9	0	99	381	Firmicutes	uncultured_bacterium_f_Lachnospiraceae
OTU2198	298	333	333	352	404	192	121	82	131	288	330	369	93	46	76	234	407	201	Proteobacteria	Hydrogenophaga
OTU22	543	398	575	756	568	315	220	261	425	401	978	617	229	66	94	806	625	241	Proteobacteria	Sulfurospirillum
OTU220	0	0	0	0	0	9	0	0	1	0	0	0	0	4	1	20	96	354	Actinobacteria	Luteococcus
OTU2201	89	7	51	196	0	0	37	0	1	3	98	0	14	16	4	0	26	56	Firmicutes	Ruminiclostridium_9
OTU221	0	0	0	0	0	0	0	0	0	0	0	0	0	0	0	0	0	434	Bacteroidetes	Chryseobacterium
OTU2218	21	0	24	38	0	53	13	12	33	41	62	0	0	0	0	0	42	0	Proteobacteria	Lysobacter
OTU222	154	147	54	200	247	562	203	59	33	335	173	201	64	62	63	200	112	389	Bacteroidetes	Rikenellaceae_RC9_gut_group
OTU223	0	50	0	113	73	0	24	28	17	9	1	0	26	3	0	49	198	7	Proteobacteria	Nitrosomonas
OTU224	0	149	0	0	0	0	23	0	26	82	5	0	17	10	2	0	26	122	Firmicutes	Clostridium_sensu_stricto_1
OTU225	1	66	102	13	61	168	3	0	0	176	4	75	0	6	11	15	55	18	Proteobacteria	Woodsholea
OTU226	0	29	47	53	36	37	0	9	39	87	2	56	0	0	5	115	26	1	Proteobacteria	uncultured_bacterium_f_Unknown_Family
OTU227	11	0	62	31	35	92	13	5	0	237	0	64	0	8	0	0	66	133	Firmicutes	Streptococcus
OTU228	361	0	65	82	1	134	17	53	10	133	302	21	53	17	0	0	86	97	Firmicutes	Roseburia
OTU229	5	13	25	97	32	42	21	4	1	40	1	41	19	3	1	0	29	101	Firmicutes	Staphylococcus
OTU23	376	193	845	578	475	729	254	139	338	516	258	630	66	93	139	965	734	533	Lentisphaerae	uncultured_bacterium_f_pLW-89
OTU230	128	0	0	0	0	46	0	26	40	62	0	109	0	1	0	38	63	0	Bacteroidetes	Unclassified
OTU231	0	15	0	62	144	0	18	0	0	57	28	0	20	0	15	0	0	55	TM6_[Dependentiae]	Unclassified
OTU232	0	0	0	0	71	269	0	0	0	100	0	0	0	1	0	0	19	43	Chloroflexi	uncultured_bacterium_c_SBR2076
OTU2329	54	41	0	0	0	36	7	43	20	37	27	83	9	0	14	0	29	0	Bacteroidetes	Flavobacterium
OTU233	224	0	0	0	0	0	0	0	0	8	0	0	0	0	0	130	0	0	Bacteroidetes	uncultured_bacterium_f_Lentimicrobiaceae
OTU234	0	73	0	88	122	0	0	13	2	0	1	88	0	0	3	89	0	1	Gracilibacteria	uncultured_bacterium_p_Gracilibacteria
OTU2346	76	23	15	18	40	93	23	0	0	2	3	0	22	0	0	77	11	24	Proteobacteria	Massilia
OTU235	218	196	374	424	341	434	82	68	92	294	416	471	158	9	62	361	441	267	Proteobacteria	Thiobacillus
OTU236	149	126	59	194	170	48	28	47	57	123	218	191	63	15	47	94	245	103	Proteobacteria	Unclassified
OTU237	54	106	82	0	0	0	5	25	0	3	30	1	7	0	7	82	22	46	Lentisphaerae	uncultured_organism
OTU238	159	64	0	51	0	0	66	47	3	7	1	0	0	0	0	0	29	0	Proteobacteria	Alicycliphilus
OTU239	73	0	34	54	35	98	11	9	0	96	0	25	0	0	0	0	0	0	Tenericutes	Acholeplasma
OTU24	349	188	138	503	134	166	55	81	248	365	713	552	146	72	55	410	226	950	Bacteroidetes	Rikenellaceae_RC9_gut_group
OTU240	0	0	74	0	153	75	20	0	0	44	0	0	0	0	0	0	0	0	Firmicutes	Ruminiclostridium_6
OTU241	14	17	29	91	106	168	35	26	16	58	89	70	24	33	8	136	18	101	Actinobacteria	Unclassified
OTU242	0	0	0	383	395	0	0	0	0	0	0	0	0	0	0	0	0	0	Proteobacteria	Silanimonas
OTU243	39	14	0	0	104	88	7	0	156	125	78	0	0	0	12	47	81	85	Bacteroidetes	Chryseobacterium
OTU2437	163	201	143	135	387	222	87	47	93	214	131	327	69	30	33	252	157	137	Proteobacteria	Mesorhizobium
OTU244	1	0	55	0	0	80	11	0	0	6	84	69	0	0	0	120	42	0	Bacteroidetes	uncultured_bacterium_f_Bacteroidales_BS11_gut_group
OTU245	15	101	30	35	1	149	6	14	18	0	87	114	19	6	3	48	0	61	Actinobacteria	Mycobacterium
OTU2450	18	31	51	30	0	1	25	0	29	99	2	0	5	1	4	74	0	0	Proteobacteria	Ramlibacter
OTU246	32	0	0	0	96	0	0	14	53	0	76	102	26	14	0	73	0	77	Bacteroidetes	uncultured_bacterium_f_FTLpost3
OTU2463	69	274	434	468	174	441	427	56	158	254	513	315	234	75	51	447	413	333	Proteobacteria	Comamonas
OTU247	66	0	7	116	0	0	17	14	1	5	0	0	10	8	0	0	119	82	Firmicutes	[Eubacterium]_fissicatena_group
OTU248	0	0	185	0	0	0	0	0	0	0	0	0	0	0	0	155	32	0	Tenericutes	Mycoplasma
OTU249	111	46	38	77	49	144	45	13	28	2	96	2	5	2	23	0	63	26	Proteobacteria	Arcobacter
OTU25	215	176	325	263	432	439	65	85	263	776	468	198	105	38	75	385	224	739	Planctomycetes	SM1A02
OTU250	52	41	73	53	0	0	0	20	0	128	1	30	48	0	0	0	0	7	Bacteroidetes	Flavobacterium
OTU251	157	128	50	161	155	227	35	61	44	168	269	4	57	30	10	71	172	24	Proteobacteria	Bradyrhizobium
OTU252	91	0	44	241	0	0	0	22	24	137	79	0	0	0	0	0	20	3	Proteobacteria	Nordella
OTU2525	10	8	22	5	12	0	3	0	12	52	0	0	0	0	11	32	67	21	Proteobacteria	uncultured_bacterium_f_Nitrosomonadaceae
OTU253	147	2	0	72	56	135	0	17	49	160	37	137	0	0	33	134	39	0	Firmicutes	Acidaminobacter
OTU254	99	0	23	2	42	0	7	10	12	53	0	99	19	0	3	0	0	36	Proteobacteria	Lysobacter
OTU255	79	1	0	0	0	230	50	0	0	1	0	0	0	0	0	0	0	0	Firmicutes	Ruminococcaceae_NK4A214_group
OTU2554	1	5	61	28	13	121	21	2	23	13	0	58	0	1	0	25	0	50	Proteobacteria	Dechloromonas
OTU256	91	0	0	159	0	100	19	14	26	3	198	0	0	0	4	69	75	66	Firmicutes	Lachnospiraceae_NK4A136_group
OTU257	0	0	0	164	0	36	28	21	0	0	123	100	16	3	4	40	0	34	Proteobacteria	uncultured_bacterium_o_Xanthomonadales
OTU258	31	0	28	17	71	50	0	10	4	1	117	178	6	0	0	38	78	32	Proteobacteria	Haliangium
OTU2588	2	33	62	0	68	0	7	6	9	4	1	37	0	0	6	0	70	0	Proteobacteria	uncultured_bacterium_f_Nitrosomonadaceae
OTU259	19	52	17	29	25	53	0	28	49	0	54	0	15	16	0	33	43	26	Gemmatimonadetes	uncultured_bacterium_f_Gemmatimonadaceae
OTU26	365	227	180	545	84	289	127	71	308	737	582	749	108	109	108	417	257	490	Proteobacteria	Escherichia-Shigella
OTU260	38	0	5	0	0	15	0	0	0	53	12	117	0	0	16	36	7	40	Parcubacteria	uncultured_bacterium_c_Candidatus_Moranbacteria
OTU261	35	0	51	31	0	97	0	5	25	0	1	0	0	0	0	0	104	125	Planctomycetes	I-8
OTU262	0	0	80	45	116	0	8	0	0	47	86	0	0	0	0	0	0	0	Firmicutes	Anaerovorax
OTU263	2	0	98	0	5	46	25	392	0	143	0	78	31	0	5	0	0	6	Firmicutes	[Eubacterium]_xylanophilum_group
OTU2636	0	0	7	0	21	0	6	0	43	0	52	0	5	9	3	0	53	68	Proteobacteria	Azospira
OTU264	56	22	22	184	0	0	3	30	12	27	21	18	2	2	8	0	0	0	Proteobacteria	uncultured_bacterium_f_Xanthomonadaceae
OTU265	68	0	0	0	0	0	42	0	0	64	99	0	0	0	11	0	96	0	Lentisphaerae	Unclassified
OTU266	0	0	0	0	0	60	0	0	0	0	297	0	0	0	0	0	0	0	Planctomycetes	SM1A02
OTU267	51	73	0	0	0	104	34	0	27	1	50	0	0	0	28	0	0	46	Bacteroidetes	Flavisolibacter
OTU268	105	0	0	0	0	0	4	18	0	33	101	0	0	3	0	0	3	90	Parcubacteria	Unclassified
OTU269	61	70	97	69	13	75	0	14	73	41	85	73	7	2	3	0	43	39	Proteobacteria	Propionivibrio
OTU27	418	522	465	362	319	404	161	103	171	554	175	555	44	63	59	541	247	208	Proteobacteria	Undibacterium
OTU270	60	49	66	39	27	84	17	6	18	37	17	15	28	27	15	42	34	203	Proteobacteria	Unclassified
OTU2709	29	36	1	34	1	97	7	10	1	5	10	53	28	17	6	28	73	98	Proteobacteria	Rhizobium
OTU271	242	79	54	32	0	0	0	52	0	5	10	0	0	8	0	0	129	1	Proteobacteria	Pseudoxanthomonas
OTU272	0	0	0	0	0	0	0	0	0	207	0	64	0	0	0	157	0	0	Ignavibacteriae	uncultured_bacterium_f_BSV26
OTU2722	38	78	2	100	87	12	68	7	58	139	4	91	1	19	5	7	209	42	Proteobacteria	Unclassified
OTU273	19	17	1	0	106	0	10	2	55	0	136	117	0	0	7	11	25	72	Bacteroidetes	Bacteroides
OTU274	1	35	38	30	67	119	34	46	74	40	80	181	19	2	51	118	0	2	Proteobacteria	Enterobacter
OTU275	73	0	0	196	0	64	0	0	32	5	0	0	0	14	0	0	0	35	Firmicutes	Acetitomaculum
OTU2759	11	9	21	18	17	38	6	12	3	29	62	23	2	1	6	14	13	1	Proteobacteria	Comamonas
OTU276	135	106	0	244	66	0	24	2	41	433	16	5	16	13	33	46	74	73	Proteobacteria	uncultured_bacterium_o_Xanthomonadales
OTU277	14	0	0	53	50	100	0	5	0	1	28	5	3	6	0	0	0	85	Ignavibacteriae	Ignavibacterium
OTU278	75	117	67	171	59	47	39	46	98	113	202	241	15	16	7	210	15	15	Proteobacteria	uncultured_bacterium_f_Nitrosomonadaceae
OTU279	81	59	57	47	30	121	22	1	98	2	1	95	0	5	0	1	126	89	Firmicutes	Unclassified
OTU28	66	16	210	73	47	707	8	42	16	46	76	33	18	566	112	1043	1563	285	Proteobacteria	Enhydrobacter
OTU280	0	0	1	78	48	3	0	19	1	1	40	84	38	0	0	0	0	0	Firmicutes	Ruminiclostridium_5
OTU2808	62	0	22	26	27	25	3	0	24	3	0	22	2	13	3	13	36	19	Proteobacteria	Unclassified
OTU281	28	84	38	0	163	172	40	5	43	68	37	69	24	11	0	61	102	1	Firmicutes	uncultured_bacterium_f_Ruminococcaceae
OTU282	0	0	0	117	47	0	30	0	13	0	72	0	0	15	0	52	0	50	Proteobacteria	Desulfovibrio
OTU283	0	0	0	0	0	78	41	0	0	247	0	0	0	3	8	0	3	21	Bacteroidetes	Bacteroides
OTU284	46	0	0	56	16	1	22	18	27	2	72	64	0	0	58	0	0	72	Proteobacteria	uncultured_bacterium_f_Rhodocyclaceae
OTU285	0	34	17	11	0	0	13	22	0	15	28	76	16	4	6	85	0	0	Proteobacteria	uncultured_bacterium_f_Rickettsiaceae
OTU286	0	0	0	174	0	65	0	20	0	0	0	0	0	0	0	27	0	0	Proteobacteria	Helicobacter
OTU287	33	0	18	145	71	0	0	13	24	52	55	45	0	0	2	0	67	10	Proteobacteria	Unclassified
OTU2872	0	0	72	37	14	24	0	16	18	51	27	54	0	0	0	0	24	35	Proteobacteria	Lysobacter
OTU288	104	54	0	0	0	0	424	19	33	4	4	0	13	0	1	0	12	3	Firmicutes	Lysinibacillus
OTU289	0	0	0	0	0	53	0	0	0	0	158	0	0	0	0	59	0	0	Firmicutes	Lachnospiraceae_UCG-008
OTU2894	80	99	33	104	175	225	28	32	122	175	177	218	47	9	22	136	27	40	Proteobacteria	Acinetobacter
OTU29	1	1	70	4	0	0	11083	26	18	0	0	0	0	0	1	0	0	7	Proteobacteria	Photobacterium
OTU290	103	0	22	49	0	67	7	0	0	77	0	92	0	0	3	19	45	0	Proteobacteria	Unclassified
OTU2900	17	28	32	2	2	0	6	6	10	0	18	39	0	13	0	81	60	30	Bacteroidetes	Chryseobacterium
OTU291	135	0	0	0	0	0	0	26	0	1	45	96	0	0	36	39	0	0	Bacteroidetes	Fluviicola
OTU2915	84	15	0	90	116	142	1	25	2	8	1	14	2	1	6	0	107	49	Proteobacteria	Sphingomonas
OTU292	0	61	26	47	0	0	0	1	0	0	128	17	7	0	2	0	70	10	Ignavibacteriae	Unclassified
OTU293	0	3	0	0	0	312	6	28	2	0	0	2	8	0	0	15	8	27	Proteobacteria	Pseudomonas
OTU294	95	0	0	0	108	0	40	0	32	1	0	0	0	0	0	110	0	1	Firmicutes	Lachnoclostridium
OTU295	92	60	0	0	0	0	0	0	0	1	82	0	3	0	0	11	12	58	Bacteroidetes	Alloprevotella
OTU296	118	63	21	23	81	113	2	18	135	213	83	93	26	18	7	222	0	57	Proteobacteria	uncultured_bacterium_f_Xanthomonadales_Incertae_Sedis
OTU297	271	45	205	120	165	221	47	66	125	91	72	195	48	30	59	202	162	72	Proteobacteria	uncultured_bacterium_f_Alcaligenaceae
OTU298	116	71	52	0	0	0	32	0	26	5	92	47	22	0	4	54	82	1	Firmicutes	[Eubacterium]_coprostanoligenes_group
OTU299	0	26	111	89	98	25	0	7	0	0	0	33	12	0	0	70	83	0	Spirochaetae	uncultured_bacterium_f_Spirochaetaceae
OTU3	29727	29695	31029	36182	45000	43001	12018	11529	22180	36129	38209	40411	12154	5989	7346	39873	33713	21159	Proteobacteria	Arcobacter
OTU30	292	304	355	419	612	957	165	99	300	346	638	751	123	58	81	534	467	145	Lentisphaerae	Unclassified
OTU300	0	0	0	185	1	0	0	0	50	0	0	75	0	0	0	0	0	0	Peregrinibacteria	uncultured_bacterium_p_Peregrinibacteria
OTU301	0	0	0	0	24	0	5	0	17	0	0	0	24	0	0	30	0	244	Bacteroidetes	Dysgonomonas
OTU302	73	77	0	32	0	79	0	18	50	11	139	12	11	0	0	0	1	24	Bacteroidetes	Bacteroides
OTU303	0	20	11	49	94	0	11	7	35	0	48	40	0	8	47	72	38	37	Proteobacteria	Azoarcus
OTU3032	141	209	30	233	194	532	59	67	193	133	277	399	79	52	27	183	138	286	Nitrospirae	Nitrospira
OTU304	31	24	0	9	45	0	10	4	0	41	116	43	0	0	0	52	0	0	Gemmatimonadetes	uncultured_bacterium_f_Gemmatimonadaceae
OTU305	0	0	0	6	130	0	49	9	0	13	190	17	0	0	8	0	4	28	Saccharibacteria	Candidatus_Saccharimonas
OTU306	7	0	0	27	42	0	2	0	0	2	71	55	0	8	0	17	31	56	Bacteroidetes	Odoribacter
OTU307	74	26	39	42	53	30	30	0	67	49	1	63	11	8	26	79	18	2	Proteobacteria	Comamonas
OTU308	58	107	4	119	72	118	23	18	27	61	112	169	18	15	30	127	97	211	Proteobacteria	Erythrobacter
OTU309	0	0	304	0	0	0	0	0	0	0	0	13	0	0	0	0	0	0	Proteobacteria	Unclassified
OTU31	395	204	397	99	572	412	52	43	66	187	191	317	181	87	55	304	258	178	Bacteroidetes	uncultured_bacterium_f_NS9_marine_group
OTU310	0	91	0	45	0	246	0	0	32	86	128	8	9	9	5	69	84	14	Proteobacteria	Sphingopyxis
OTU3101	3	7	2	1	6	61	17	0	28	38	38	38	5	0	2	1	35	213	Actinobacteria	Microbacterium
OTU311	0	128	144	127	0	47	31	12	29	112	50	0	0	7	26	0	33	30	Proteobacteria	uncultured_bacterium_f_Hydrogenophilaceae
OTU3113	958	1245	1098	1138	964	1227	478	348	598	1314	1236	1667	419	393	262	1516	1740	654	Proteobacteria	Unclassified
OTU312	0	0	0	0	0	0	0	0	83	0	60	0	0	0	0	72	81	3	Bacteroidetes	Unclassified
OTU3122	84	32	0	77	33	38	14	0	17	24	1	17	38	0	0	37	17	1	Proteobacteria	Rheinheimera
OTU313	0	45	0	26	133	0	133	35	93	4	1	88	0	8	18	1	135	19	Firmicutes	Lachnoclostridium
OTU314	98	19	0	95	0	0	0	0	0	4	0	0	17	16	7	0	121	90	Firmicutes	uncultured_bacterium_f_Lachnospiraceae
OTU315	0	51	0	92	0	37	17	0	0	0	2	58	10	0	14	38	108	21	Proteobacteria	uncultured_bacterium_f_Hydrogenophilaceae
OTU316	0	0	136	86	19	0	23	0	17	81	28	40	0	0	0	0	0	84	Firmicutes	Christensenellaceae_R-7_group
OTU317	56	1	99	5	136	111	32	30	38	54	69	49	17	0	0	49	23	62	Proteobacteria	uncultured_bacterium_f_Holosporaceae
OTU318	0	0	0	0	125	0	0	0	34	0	80	0	1	7	7	0	0	18	Planctomycetes	SM1A02
OTU319	13	0	0	59	0	18	0	0	24	46	4	9	8	6	0	56	17	66	Deferribacteres	Mucispirillum
OTU32	259	246	302	303	352	274	60	99	191	249	275	343	61	44	41	298	228	600	Firmicutes	Bacillus
OTU320	22	17	50	45	12	59	13	16	10	38	65	0	20	8	16	0	7	0	Gemmatimonadetes	uncultured_bacterium_f_Gemmatimonadaceae
OTU321	57	41	18	115	43	128	35	11	64	96	110	108	63	23	15	100	116	60	Proteobacteria	Achromobacter
OTU322	0	115	0	121	0	0	0	0	0	0	6	0	0	0	9	84	0	0	Proteobacteria	Unclassified
OTU323	96	0	88	0	51	0	0	0	32	51	73	133	30	4	3	30	118	23	Firmicutes	Christensenellaceae_R-7_group
OTU324	62	0	46	0	56	0	2	0	24	51	0	133	19	25	15	47	1	1	Proteobacteria	Rhizobium
OTU325	8	0	76	147	0	4	2	1	0	18	55	47	1	0	0	10	18	72	Bacteroidetes	uncultured_bacterium_f_Lentimicrobiaceae
OTU326	86	18	25	7	34	0	0	18	1	5	0	1	17	0	10	33	14	0	Proteobacteria	Zymomonas
OTU327	0	0	0	55	0	167	11	0	0	0	0	94	0	0	0	68	0	0	Chlorobi	uncultured_bacterium_f_OPB56
OTU3278	0	69	55	34	0	46	18	29	71	70	1	31	4	0	20	0	0	2	Proteobacteria	Zoogloea
OTU328	0	0	0	0	0	0	124	3	8	0	105	66	0	0	18	0	181	48	Firmicutes	Christensenellaceae_R-7_group
OTU329	0	0	0	120	0	38	50	16	57	0	0	67	0	0	20	25	31	3	Gracilibacteria	uncultured_bacterium_p_Gracilibacteria
OTU33	297	341	389	438	546	190	89	153	278	271	674	567	57	120	153	269	334	257	Proteobacteria	Diaphorobacter
OTU330	0	0	0	0	152	85	20	0	18	50	0	79	24	9	0	6	0	79	Firmicutes	uncultured_bacterium_f_Eubacteriaceae
OTU331	0	14	0	0	41	21	13	0	0	55	34	0	29	0	9	0	46	19	Bacteroidetes	Ferruginibacter
OTU332	0	0	0	71	103	31	0	12	24	80	86	92	10	6	2	43	91	0	Proteobacteria	12up
OTU333	0	0	0	0	0	0	0	15	0	50	22	58	0	0	8	57	66	0	Proteobacteria	Sulfurifustis
OTU334	0	0	0	0	0	0	0	0	0	0	30	216	0	0	0	0	0	15	Firmicutes	uncultured_bacterium_f_Lachnospiraceae
OTU335	53	28	37	166	21	127	9	3	14	112	37	0	17	12	0	51	69	23	Gemmatimonadetes	uncultured_bacterium_f_Gemmatimonadaceae
OTU336	0	0	0	87	0	72	0	16	0	80	0	0	0	0	0	0	0	0	Proteobacteria	Candidatus_Odyssella
OTU3369	0	0	0	139	64	0	0	0	0	0	56	0	0	3	0	0	102	0	Bacteroidetes	Flavobacterium
OTU337	5	33	13	66	97	37	10	4	9	5	79	13	49	29	6	9	68	90	Firmicutes	Lactobacillus
OTU338	0	23	31	126	45	0	0	13	11	0	0	0	265	0	2	50	22	1	Proteobacteria	Arenimonas
OTU339	0	0	0	0	0	0	259	0	0	0	0	0	0	0	0	0	0	0	Proteobacteria	Bdellovibrio
OTU3396	127	53	41	47	68	30	21	9	29	3	43	50	30	40	5	74	104	58	Proteobacteria	Unclassified
OTU34	35	40	189	0	1	288	20	11	26	83	115	98	33	280	172	1468	2809	520	Proteobacteria	Sphingomonas
OTU340	0	46	47	0	12	0	16	26	60	45	1	29	19	33	0	60	0	80	Proteobacteria	Candidatus_Competibacter
OTU341	0	0	0	28	5	91	17	11	0	0	0	92	0	0	0	0	45	10	Bacteroidetes	Prevotellaceae_UCG-004
OTU3416	62	0	55	0	0	55	18	33	0	205	94	67	14	0	1	58	121	35	Bacteroidetes	uncultured_bacterium_f_Lentimicrobiaceae
OTU343	84	137	45	73	83	0	0	1	14	95	48	178	39	16	7	103	56	34	Firmicutes	Caryophanon
OTU344	82	39	0	53	0	0	17	0	0	90	56	0	0	0	0	88	0	71	Firmicutes	Lachnospiraceae_NK4A136_group
OTU345	119	127	24	47	208	35	41	8	6	121	177	51	29	2	21	98	84	61	Proteobacteria	uncultured_bacterium_f_Rhodospirillaceae
OTU346	0	0	10	1	88	0	0	7	23	61	0	0	0	0	0	3	26	64	Chloroflexi	uncultured_bacterium_f_Anaerolineaceae
OTU348	0	0	0	0	0	272	0	0	0	0	0	0	0	0	0	8	0	0	Bacteroidetes	Prevotella_1
OTU3488	136	279	312	329	261	407	122	48	66	320	503	394	60	70	56	594	202	159	Proteobacteria	Hydrogenophaga
OTU349	90	23	80	0	0	45	26	17	0	80	20	22	0	2	1	140	0	0	Bacteroidetes	Bacteroides
OTU35	83	42	104	501	278	289	82	55	142	261	396	209	90	85	73	276	225	568	Proteobacteria	Helicobacter
OTU350	0	68	80	0	0	0	0	0	60	0	3	0	0	8	0	0	0	60	Spirochaetae	Treponema_2
OTU351	0	0	40	62	0	12	19	5	46	96	41	57	17	2	0	58	74	47	Bacteroidetes	Bacteroides
OTU352	133	0	164	117	131	148	36	31	51	107	138	12	7	0	8	51	113	0	Proteobacteria	uncultured_bacterium_f_Xanthomonadales_Incertae_Sedis
OTU353	0	56	40	0	0	0	0	0	0	89	2	81	0	2	6	0	40	0	Firmicutes	Ruminococcaceae_UCG-013
OTU356	128	0	59	0	105	0	0	9	0	1	43	105	0	0	7	60	98	27	Bacteroidetes	uncultured_bacterium_f_Lentimicrobiaceae
OTU357	22	74	17	76	4	0	4	0	0	2	1	0	0	4	19	143	0	5	Bacteroidetes	Rikenellaceae_RC9_gut_group
OTU358	0	22	0	57	0	0	0	0	33	0	2	84	18	2	28	0	0	72	Firmicutes	Blautia
OTU359	0	0	4	111	0	0	0	13	0	59	0	5	0	10	3	0	48	14	Proteobacteria	Gluconobacter
OTU36	186	464	431	212	337	355	22	67	135	447	237	0	31	28	81	334	82	172	Firmicutes	[Eubacterium]_brachy_group
OTU361	117	32	0	236	0	0	26	3	0	86	186	0	23	12	6	27	0	0	Firmicutes	Lachnospiraceae_NK3A20_group
OTU362	0	0	0	4	0	0	0	0	0	0	0	0	0	3	3	56	28	220	Proteobacteria	Neisseria
OTU364	0	1	38	40	0	0	13	0	1	28	49	104	8	21	4	0	42	84	Bacteroidetes	uncultured_bacterium_f_Bacteroidales_S24-7_group
OTU365	25	0	0	5	10	23	2	0	0	1	1	236	0	3	0	22	24	201	Actinobacteria	Pseudonocardia
OTU367	40	28	0	0	1	67	41	0	15	37	24	97	39	36	5	60	33	65	Bacteroidetes	Rikenellaceae_RC9_gut_group
OTU369	109	0	0	43	0	89	0	0	3	6	84	0	0	1	0	0	21	0	Proteobacteria	uncultured_bacterium_f_AKYH478
OTU37	94	36	241	338	88	267	4	33	24	289	160	19	38	49	69	268	199	3224	Firmicutes	Streptococcus
OTU370	0	30	0	12	64	110	15	0	0	12	0	30	4	0	9	40	0	48	Saccharibacteria	Unclassified
OTU371	65	89	1	132	57	55	43	54	37	76	87	84	19	13	18	100	31	62	Proteobacteria	uncultured_bacterium_f_Nitrosomonadaceae
OTU3721	62	0	0	1	30	0	41	2	0	84	136	0	3	3	16	69	50	0	Firmicutes	Lachnospiraceae_FCS020_group
OTU373	0	108	61	0	0	121	0	0	28	1	2	0	0	3	3	36	184	21	Proteobacteria	Ferrovibrio
OTU374	54	0	0	0	0	0	56	0	0	54	65	60	40	50	0	0	174	71	Firmicutes	uncultured_bacterium_f_Lachnospiraceae
OTU375	1	0	0	36	0	0	0	11	0	0	1	74	13	1	0	342	11	0	Proteobacteria	Unclassified
OTU378	58	4	69	49	56	417	116	36	132	50	133	37	23	40	30	86	109	79	Firmicutes	Ruminococcaceae_UCG-005
OTU379	43	0	0	0	14	0	0	24	0	2	27	104	9	13	0	12	0	30	Firmicutes	Sporolactobacillus
OTU38	182	65	106	115	99	134	0	19	21	332	223	136	0	0	7	192	1380	181	Proteobacteria	Wolbachia
OTU380	150	61	0	0	0	54	0	17	4	28	2	35	0	0	0	66	84	134	Proteobacteria	Candidatus_Competibacter
OTU381	12	0	0	162	0	52	9	0	14	0	41	157	15	8	0	0	2	67	Firmicutes	Lachnospiraceae_NK4A136_group
OTU382	35	63	0	56	15	48	39	0	37	1	90	0	21	30	0	0	0	53	Proteobacteria	Desulfovibrio
OTU3838	118	38	69	64	68	101	36	16	61	180	160	160	41	22	27	77	64	51	Proteobacteria	Dechlorobacter
OTU384	2	19	20	10	18	0	69	18	0	47	2	66	7	6	0	18	20	34	Proteobacteria	Acinetobacter
OTU3842	0	35	140	3	1	0	19	0	0	0	1	0	0	9	0	59	0	21	Firmicutes	Ruminococcaceae_UCG-005
OTU386	0	0	0	80	0	0	0	21	0	0	0	172	18	3	0	0	0	0	Firmicutes	Ruminococcaceae_UCG-002
OTU387	29	3	0	0	0	66	0	37	17	9	1	2	12	14	6	0	61	290	Actinobacteria	Nocardioides
OTU388	14	59	12	41	25	0	0	6	5	42	17	7	5	0	11	49	79	27	Gemmatimonadetes	uncultured_bacterium_f_Gemmatimonadaceae
OTU389	74	35	28	33	30	112	18	15	103	127	80	120	40	1	7	86	146	36	Proteobacteria	Azoarcus
OTU39	71	239	157	415	366	375	81	82	46	291	249	134	138	23	46	190	535	400	Proteobacteria	Nitrosomonas
OTU390	0	24	78	0	20	0	0	0	0	53	0	15	0	0	11	0	70	15	Proteobacteria	Desulfovibrio
OTU391	13	80	0	50	42	49	17	31	75	338	3	15	37	18	36	65	141	68	Nitrospirae	Nitrospira
OTU3918	4000	3847	3635	4594	4479	4736	1563	1208	2175	4422	4948	5726	1256	675	750	4658	3628	2512	Proteobacteria	Arcobacter
OTU392	0	50	178	22	66	37	14	6	57	2	1	0	0	3	0	0	25	33	Bacteroidetes	Bacteroides
OTU394	62	57	0	0	0	5	0	1	10	16	23	0	4	4	8	61	1	13	Firmicutes	Lactobacillus
OTU397	143	42	0	54	61	31	26	6	1	164	134	69	35	10	5	105	25	41	Proteobacteria	Dechloromonas
OTU399	24	0	0	66	0	22	55	1	82	2	19	0	0	26	0	100	0	33	Bacteroidetes	Bacteroides
OTU4	15384	14715	15328	18109	26327	21135	5591	4994	10334	19280	19167	20402	5949	2968	3030	20607	15002	10998	Proteobacteria	Acinetobacter
OTU40	0	0	0	0	0	0	0	0	0	0	0	0	0	0	0	0	0	6883	Proteobacteria	uncultured_bacterium_f_Oligoflexaceae
OTU400	19	74	0	7	54	0	0	10	16	0	2	107	0	10	17	55	50	1	Bacteroidetes	vadinBC27_wastewater-sludge_group
OTU401	43	61	0	75	0	0	0	6	0	62	136	86	0	0	0	0	0	80	Firmicutes	Anaerovorax
OTU402	21	21	21	12	33	29	12	2	0	0	76	62	0	2	1	0	65	39	Bacteroidetes	Bacteroides
OTU404	24	0	0	0	0	0	124	0	31	1	0	0	0	13	0	117	28	63	Firmicutes	Lactococcus
OTU405	0	0	0	0	0	0	0	0	29	0	77	22	0	0	6	56	84	2	Bacteroidetes	Fluviicola
OTU408	0	28	60	28	23	60	17	20	29	37	1	41	16	9	10	44	66	67	Proteobacteria	Candidatus_Competibacter
OTU409	0	72	45	0	39	0	13	0	0	97	2	0	32	9	6	0	69	0	Bacteroidetes	Flectobacillus
OTU41	0	6	0	55	0	0	0	0	13	0	0	95	0	0	0	63	0	3712	Proteobacteria	Asticcacaulis
OTU410	2	13	83	37	0	0	22	15	14	15	2	9	0	13	70	0	39	14	Bacteroidetes	Ferruginibacter
OTU4127	16	1	2	1	39	18	33	1	10	53	0	32	9	0	5	19	62	1	Proteobacteria	Unclassified
OTU414	24	12	30	26	78	25	7	3	26	9	11	0	13	2	3	43	57	16	Gemmatimonadetes	uncultured_Gemmatimonadetes_bacterium
OTU4147	185	29	0	174	0	39	25	23	50	34	122	70	8	24	3	14	83	285	Proteobacteria	Pseudomonas
OTU416	0	15	0	62	29	103	0	0	0	1	92	37	5	33	0	2	61	22	Bacteroidetes	Bacteroides
OTU417	62	54	6	60	129	43	12	7	48	199	67	27	15	4	20	4	77	22	Proteobacteria	Rheinheimera
OTU418	11	13	0	33	32	0	9	30	30	3	23	0	43	0	0	102	24	50	Proteobacteria	Unclassified
OTU419	40	0	0	18	0	0	59	9	17	329	0	0	0	12	0	0	18	25	Firmicutes	Allobaculum
OTU42	269	150	507	449	253	262	141	59	281	213	510	796	141	28	12	309	412	338	Firmicutes	Erysipelothrix
OTU422	30	0	0	0	0	56	16	0	0	140	73	0	15	8	4	0	26	19	Ignavibacteriae	Ignavibacterium
OTU424	2	0	0	0	72	1	87	0	71	0	71	63	0	0	0	0	77	30	Cyanobacteria	Unclassified
OTU426	25	12	65	92	43	21	6	24	5	42	32	0	12	5	0	57	0	11	Actinobacteria	Bifidobacterium
OTU427	0	0	0	53	45	0	27	0	0	0	0	0	0	0	12	0	43	90	Proteobacteria	uncultured_bacterium_f_Rhodobacteraceae
OTU4276	174	11	258	17	147	254	20	10	13	9	56	19	5	129	45	635	553	196	Proteobacteria	Sphingomonas
OTU428	0	61	0	0	0	0	225	0	40	0	3	0	59	0	0	0	0	23	Fusobacteria	Cetobacterium
OTU429	50	11	0	0	45	6	45	10	0	1	49	91	0	12	19	28	61	85	Bacteroidetes	Bacteroides
OTU43	80	94	102	117	188	151	42	89	130	72	94	166	45	90	33	122	300	1355	Actinobacteria	Propionibacterium
OTU431	65	0	0	0	0	0	34	55	0	1	0	0	0	0	0	236	0	0	Firmicutes	Cellulosilyticum
OTU432	209	0	60	163	148	2	73	70	54	5	259	0	29	39	13	0	35	120	Bacteroidetes	Parabacteroides
OTU4320	61	35	35	80	10	43	3	11	71	17	12	121	30	18	11	16	17	31	Proteobacteria	Acidovorax
OTU4328	32	133	6	147	222	86	28	15	22	4	42	129	12	3	4	34	25	25	Proteobacteria	Quatrionicoccus
OTU433	0	0	0	0	98	59	115	0	0	0	0	0	0	2	0	0	0	0	Bacteroidetes	Odoribacter
OTU434	0	2	0	14	42	0	19	17	0	0	0	181	0	2	1	0	5	40	Bacteroidetes	uncultured_bacterium_f_Bacteroidales_S24-7_group
OTU435	39	27	39	47	11	33	175	5	47	13	1	53	1	173	24	274	301	75	Proteobacteria	Acinetobacter
OTU436	0	0	0	0	0	0	0	0	0	0	0	0	0	0	0	41	302	0	Proteobacteria	Unclassified
OTU4371	0	0	0	0	0	0	290	0	0	0	0	0	0	0	0	0	0	0	Proteobacteria	Photobacterium
OTU44	152	80	228	306	333	251	85	93	287	449	300	391	117	21	55	217	144	147	Proteobacteria	Azospira
OTU442	8	0	0	7	0	0	15	32	49	1	179	134	13	7	0	0	91	23	Firmicutes	Lachnospiraceae_NK4A136_group
OTU4444	49	15	51	58	91	36	21	19	14	28	46	38	7	8	7	50	13	394	Proteobacteria	Serratia
OTU4446	0	0	0	96	0	22	0	9	0	37	136	27	0	0	0	0	0	8	Proteobacteria	uncultured_bacterium_f_Xanthomonadaceae
OTU445	0	51	22	95	82	0	0	4	30	0	2	0	0	0	6	0	38	50	Proteobacteria	Thermomonas
OTU4457	0	0	423	0	44	3	0	2	0	0	0	22	20	6	0	25	33	24	Proteobacteria	Sphingomonas
OTU447	0	0	75	0	23	45	0	1	0	0	81	0	13	0	0	0	15	0	Proteobacteria	Unclassified
OTU448	0	19	60	32	0	123	36	11	5	272	0	106	17	0	0	0	81	46	Firmicutes	Christensenellaceae_R-7_group
OTU449	109	0	88	161	54	15	9	20	49	94	47	61	7	7	1	159	85	31	Proteobacteria	uncultured_bacterium_f_Rhodocyclaceae
OTU4491	26	1	98	1	31	2	1	0	12	1	0	1	0	0	0	180	1	0	Proteobacteria	Pseudomonas
OTU45	16	2	38	38	12	124	19	36	20	1	93	3	179	0	0	0	2	3613	Proteobacteria	Brevundimonas
OTU451	70	55	0	87	57	49	14	17	82	0	4	0	13	0	7	15	0	16	Proteobacteria	Vogesella
OTU4523	9	12	4	0	0	4	12	7	5	1	0	0	27	4	3	0	0	10710	Proteobacteria	Brevundimonas
OTU4561	0	57	64	0	0	46	0	7	1	0	3	74	0	0	0	0	0	0	Firmicutes	Clostridium_sensu_stricto_8
OTU458	0	0	290	0	48	0	0	0	0	0	0	0	0	0	0	0	0	0	Proteobacteria	uncultured_bacterium_f_Rhodobacteraceae
OTU46	282	252	232	268	238	204	60	42	159	416	294	391	65	48	27	275	180	84	Proteobacteria	Undibacterium
OTU460	0	0	0	0	0	0	61	0	27	0	136	0	0	0	0	91	0	0	Firmicutes	Clostridium_sensu_stricto_8
OTU4604	10	26	11	93	64	39	16	26	17	61	19	12	5	2	4	64	73	26	Proteobacteria	Unclassified
OTU461	30	7	2	85	36	61	0	0	11	3	1	141	4	1	0	0	3	87	Actinobacteria	Nocardioides
OTU4610	0	0	0	0	0	0	456	0	0	0	0	0	0	0	0	0	0	0	Proteobacteria	Vibrio
OTU462	28	47	0	24	79	0	0	0	38	1	106	0	5	0	5	0	0	208	Firmicutes	Ruminococcaceae_UCG-014
OTU4620	1	8	1	2	1	1	316	0	0	2	1	6	11	0	0	12	0	0	Proteobacteria	Shewanella
OTU463	0	0	74	27	37	44	3	9	15	0	20	30	10	0	0	34	52	30	Bacteroidetes	Barnesiella
OTU464	72	0	48	0	0	28	0	0	0	48	53	39	16	0	0	47	0	0	Planctomycetes	uncultured_organism
OTU4650	61	0	47	69	0	2	13	1	19	99	3	6	34	10	7	30	82	2	Proteobacteria	Variibacter
OTU4652	0	0	0	42	0	48	0	0	15	0	0	0	0	8	0	67	63	22	Firmicutes	Unclassified
OTU468	0	0	0	24	0	163	24	82	17	0	129	1	13	25	37	53	33	15	Firmicutes	Ruminococcaceae_UCG-014
OTU47	204	186	149	184	384	182	101	53	157	188	175	212	44	22	18	184	183	277	Firmicutes	Bacillus
OTU471	0	0	0	0	105	104	0	0	6	0	0	0	0	0	0	0	90	1	Firmicutes	uncultured_bacterium_f_Lachnospiraceae
OTU4711	0	84	0	29	0	147	0	15	0	136	3	66	33	5	0	0	85	438	Proteobacteria	Brevundimonas
OTU4729	25	5	35	10	94	26	4	1	26	9	42	21	10	3	7	18	3	13	Proteobacteria	Pseudomonas
OTU473	70	41	50	168	86	9	61	45	2	70	55	97	53	0	18	111	29	45	Proteobacteria	Unclassified
OTU477	0	0	0	42	0	21	19	6	87	31	52	56	0	23	14	68	80	25	Proteobacteria	Candidatus_Tenderia
OTU48	117	112	186	451	94	273	59	22	11	389	107	603	57	38	28	105	192	17	Actinobacteria	uncultured_bacterium_o_PeM15
OTU485	32	0	89	0	0	0	0	22	26	0	159	0	0	0	0	0	0	2	Planctomycetes	SM1A02
OTU4869	0	0	0	64	233	76	0	37	0	50	124	79	7	10	18	171	221	126	Lentisphaerae	uncultured_bacterium_f_pLW-89
OTU488	127	0	11	69	75	0	0	3	20	4	79	0	0	0	6	41	43	16	Bacteroidetes	uncultured_bacterium_f_Saprospiraceae
OTU489	44	0	0	25	0	0	0	0	0	66	0	57	0	0	4	0	63	20	Proteobacteria	Sorangium
OTU49	405	115	165	290	273	205	149	93	54	150	70	307	91	12	33	109	78	216	Proteobacteria	Sphingomonas
OTU491	11	46	2	155	68	2	0	5	37	23	68	35	32	67	9	125	42	25	Proteobacteria	uncultured_bacterium_f_Erythrobacteraceae
OTU494	0	0	0	0	0	155	14	16	0	64	155	0	8	7	0	26	0	29	Firmicutes	Lachnospiraceae_UCG-006
OTU496	34	58	44	83	214	129	0	5	14	163	47	0	31	20	7	72	54	49	Proteobacteria	Sphingomonas
OTU497	35	33	0	4	80	7	23	7	0	44	0	29	7	5	0	29	35	9	Firmicutes	Lactobacillus
OTU498	25	47	64	21	43	106	0	14	0	30	92	57	18	2	14	0	65	16	Proteobacteria	uncultured_bacterium_f_Nitrosomonadaceae
OTU499	0	0	0	0	0	125	31	10	0	114	0	0	18	0	0	0	0	0	Firmicutes	Family_XIII_AD3011_group
OTU5	12336	10476	12005	14975	13061	14239	4929	4643	8426	16981	13827	14886	5631	2956	3553	15510	12569	9102	Proteobacteria	Unclassified
OTU50	245	147	275	0	103	0	52	0	87	157	364	396	25	28	22	237	340	27	Proteobacteria	Wolbachia
OTU502	17	0	0	1	0	97	0	0	0	119	0	154	16	6	1	0	0	41	Firmicutes	Lachnospiraceae_NK4A136_group
OTU5022	0	0	59	0	153	58	10	0	33	0	0	0	0	9	5	0	0	0	Firmicutes	Alkaliphilus
OTU504	127	75	66	73	22	90	0	40	66	124	1	3	18	0	9	33	11	41	Actinobacteria	Ilumatobacter
OTU505	0	32	114	17	0	0	0	11	0	85	3	6	0	0	1	0	0	15	Proteobacteria	Pedomicrobium
OTU506	43	0	20	21	43	0	0	7	29	49	78	34	0	0	23	47	0	2	Proteobacteria	Zoogloea
OTU507	0	4	0	3	0	16	0	1	0	0	3	99	0	21	2	44	18	165	Actinobacteria	Marmoricola
OTU509	0	23	0	0	0	28	14	9	40	61	20	0	11	2	4	0	8	65	Firmicutes	Blautia
OTU51	108	161	154	178	442	319	0	54	51	372	221	108	50	51	15	202	179	370	Proteobacteria	Haliangium
OTU510	0	24	60	0	45	0	10	0	0	16	0	10	0	0	0	91	0	0	Bacteroidetes	Prevotellaceae_UCG-004
OTU5106	0	0	0	11	6	0	0	0	42	0	142	0	0	7	9	0	0	82	Firmicutes	uncultured_bacterium_f_Lachnospiraceae
OTU511	87	38	50	3	74	58	9	15	9	67	3	42	32	8	19	78	0	13	Proteobacteria	Thermomonas
OTU513	21	0	54	10	65	133	0	0	29	0	0	109	8	0	0	0	76	0	Proteobacteria	Pseudolabrys
OTU517	0	29	1	62	0	167	6	12	25	67	3	0	0	1	2	1	27	15	Proteobacteria	Unclassified
OTU518	0	0	0	0	97	0	16	0	47	35	67	0	0	0	11	23	36	1	Firmicutes	Tyzzerella
OTU52	42	184	215	186	323	270	303	66	94	346	60	369	57	39	31	104	104	195	Bacteroidetes	Chryseobacterium
OTU520	3	20	49	49	147	16	21	19	20	79	85	34	0	7	10	46	165	88	Proteobacteria	Sphingobium
OTU523	44	0	63	153	29	33	0	0	0	1	36	0	0	5	0	26	0	10	Proteobacteria	uncultured_bacterium_o_Xanthomonadales
OTU524	12	13	3	46	0	0	0	17	15	1	86	0	0	6	1	42	14	10	Proteobacteria	Dyella
OTU526	0	0	0	0	39	0	0	26	48	59	42	33	5	21	0	31	0	9	Bacteroidetes	[Cytophaga]_xylanolytica_group
OTU5267	36	62	28	13	7	0	22	5	5	32	2	0	14	4	0	0	39	51	Bacteroidetes	Rikenellaceae_RC9_gut_group
OTU5268	0	23	1	0	0	19	0	8	48	85	1	66	24	0	0	0	0	0	Firmicutes	Unclassified
OTU529	1	22	0	28	3	135	67	37	2	175	5	59	1	2	1	0	10	33	Firmicutes	Lactobacillus
OTU53	1674	1716	1647	1933	1350	1521	3191	609	1182	1450	1379	1625	529	369	236	1627	1277	1154	Proteobacteria	Pseudomonas
OTU530	0	0	5	19	0	0	0	4	0	40	0	0	0	33	8	28	133	83	Proteobacteria	Cupriavidus
OTU535	27	0	0	20	45	12	41	1	16	15	0	21	35	0	11	49	89	243	Proteobacteria	Bosea
OTU5364	1	79	0	0	2	2	0	2	1	38	5	86	0	0	0	191	0	1	Proteobacteria	uncultured_bacterium_f_Holosporaceae
OTU538	45	0	57	0	0	0	0	0	31	234	0	0	0	0	0	0	0	0	Bacteroidetes	[Cytophaga]_xylanolytica_group
OTU539	0	18	0	27	0	4	18	4	20	46	123	0	0	6	1	0	65	127	Bacteroidetes	Bacteroides
OTU54	60	23	55	27	39	26	35	19	3	88	0	55	18	0	0	8	65	2512	Proteobacteria	Rhizobium
OTU5424	7	7	57	3	86	33	0	0	21	49	2	0	2	8	9	24	192	79	Proteobacteria	Sphingomonas
OTU5452	53	80	230	222	170	200	27	99	190	138	202	164	139	29	42	94	141	108	Proteobacteria	Hydrogenophaga
OTU5467	5	26	49	69	13	1	7	26	22	63	11	38	10	5	15	28	6	16	Proteobacteria	Unclassified
OTU55	326	258	100	254	45	74	58	88	259	173	235	184	55	69	9	101	333	184	Bacteroidetes	Flavobacterium
OTU550	56	8	18	8	8	0	0	11	0	2	0	9	4	36	3	68	133	22	Proteobacteria	Sphingobium
OTU5509	0	33	29	2	102	7	0	6	0	0	1	1	6	0	0	2	6	90	Bacteroidetes	Chryseobacterium
OTU5530	70	0	0	37	0	37	14	4	0	0	0	0	0	0	7	27	103	42	Proteobacteria	Altererythrobacter
OTU5550	30	52	29	61	68	47	69	107	103	20	42	205	71	80	98	30	9	52	Proteobacteria	Unclassified
OTU556	0	0	0	155	215	55	0	0	22	56	130	0	0	0	0	105	0	37	Firmicutes	uncultured_bacterium_f_Lachnospiraceae
OTU558	40	17	0	0	0	73	17	0	0	1	27	72	49	0	16	0	104	33	Bacteroidetes	Rikenellaceae_RC9_gut_group
OTU56	249	250	246	367	483	387	90	91	116	394	201	303	96	25	21	171	225	108	Proteobacteria	Sulfurovum
OTU560	0	0	0	0	0	167	0	0	0	186	0	0	0	0	0	0	0	0	Acidobacteria	Bryobacter
OTU563	0	0	57	0	0	0	0	0	3	0	87	0	20	0	0	0	98	0	Bacteroidetes	Alistipes
OTU5644	0	0	9	15	0	41	17	0	24	0	0	101	37	6	4	0	0	18	Proteobacteria	uncultured_bacterium_f_Rhodocyclaceae
OTU566	0	0	1	0	129	0	0	12	31	0	0	83	16	5	5	0	37	66	Firmicutes	Ruminococcaceae_UCG-013
OTU567	0	64	70	107	117	0	61	0	11	149	112	158	13	0	5	139	88	28	Bacteroidetes	Alistipes
OTU5693	8	43	73	15	2	7	13	7	22	39	26	106	9	12	6	53	34	29	Proteobacteria	Acidovorax
OTU57	611	412	141	306	547	241	95	92	205	430	357	332	24	25	39	551	344	27	Lentisphaerae	Unclassified
OTU570	56	68	0	0	1	12	0	14	0	28	1	52	0	0	0	2	97	0	Cyanobacteria	Unclassified
OTU5717	4	0	0	26	23	0	7	7	0	1	0	0	4	0	1	35	343	9	Proteobacteria	Unclassified
OTU572	32	39	78	137	35	79	0	1	6	82	5	12	47	3	6	25	74	91	Firmicutes	Faecalibacterium
OTU575	45	106	61	134	5	184	39	33	0	171	73	54	20	32	11	0	113	173	Proteobacteria	Devosia
OTU576	51	28	28	66	0	26	5	1	34	1	35	2	27	14	0	0	158	0	Proteobacteria	Methylophilus
OTU578	0	76	20	65	66	112	0	0	0	0	3	62	0	0	0	0	73	0	Bacteroidetes	uncultured_bacterium_c_SB-5
OTU5789	146	247	466	122	39	67	2	74	0	29	42	0	17	215	11	28	48	22	Proteobacteria	Unclassified
OTU579	0	0	0	58	1	124	24	10	0	44	0	0	7	0	0	30	78	23	Firmicutes	Ruminococcaceae_NK4A214_group
OTU58	370	951	80	222	380	272	124	172	244	264	292	493	105	63	39	287	165	198	Parcubacteria	Unclassified
OTU582	7	69	0	143	0	0	0	0	0	1	108	19	0	0	17	41	10	25	Bacteroidetes	uncultured_bacterium_f_Bacteroidales_S24-7_group
OTU5833	1	0	0	38	3	381	1	11	21	1	29	19	1	6	12	0	4	21	Proteobacteria	Massilia
OTU584	0	0	141	30	62	31	2	4	23	111	93	28	0	4	1	11	6	8	Proteobacteria	uncultured_bacterium_o_TRA3-20
OTU585	0	0	8	54	0	100	16	0	0	52	0	115	0	4	27	6	24	75	Firmicutes	Bacillus
OTU5887	0	0	0	0	0	0	287	0	0	0	0	0	0	0	0	0	0	0	Proteobacteria	Vibrio
OTU59	448	989	902	512	1185	925	366	186	433	277	1009	553	229	160	124	449	394	432	Lentisphaerae	uncultured_rumen_bacterium
OTU590	0	0	0	43	51	61	20	0	0	0	37	1	43	0	1	0	2	95	Bacteroidetes	Bacteroides
OTU5909	20	4	48	18	0	9	0	28	5	0	1	3	3	17	2	112	179	22	Proteobacteria	Unclassified
OTU593	0	0	0	0	0	115	0	0	0	0	0	0	0	0	31	101	0	17	Planctomycetes	uncultured_bacterium_f_Phycisphaeraceae
OTU5931	55	0	0	36	0	197	7	30	21	1	0	0	65	17	3	104	19	33	Proteobacteria	Novosphingobium
OTU5949	71	1	7	3	2	1	0	1	30	48	25	0	3	14	7	4	53	5	Proteobacteria	Sphingomonas
OTU5979	35	33	81	32	1	0	7	16	0	13	77	61	7	0	0	0	15	17	Proteobacteria	uncultured_bacterium_f_Nitrosomonadaceae
OTU599	0	0	0	232	0	35	0	29	0	0	101	0	0	0	14	0	16	36	Firmicutes	Lachnospiraceae_NK3A20_group
OTU6	7638	9150	7555	9595	8495	10143	3620	2531	4402	10483	10313	9481	3528	1648	1542	11106	8567	5830	Proteobacteria	Aeromonas
OTU60	0	5	0	24	2	0	0	148	5	67	12	4	0	1	24	112	0	2216	Proteobacteria	Rhizobium
OTU603	0	24	0	0	0	0	7	0	0	52	0	133	15	19	0	0	22	22	Bacteroidetes	Ohtaekwangia
OTU605	0	0	0	0	0	0	0	0	0	0	0	0	0	0	0	0	0	283	Bacteroidetes	Sphingobacterium
OTU607	0	27	9	55	15	0	9	3	0	6	3	60	0	4	5	25	74	5	Firmicutes	uncultured_bacterium_f_Eubacteriaceae
OTU609	100	0	0	68	0	108	28	15	0	4	23	0	0	0	0	61	58	39	Firmicutes	Ruminococcaceae_UCG-005
OTU61	106	196	156	52	74	0	0	1	121	199	445	111	39	17	12	105	325	114	Planctomycetes	SM1A02
OTU610	0	0	1	0	0	48	0	3	58	108	37	0	0	0	0	0	0	42	Proteobacteria	Haliangium
OTU6134	0	0	4	0	0	0	0	0	0	36	0	0	0	0	0	1	0	328	Proteobacteria	Shinella
OTU614	0	0	29	0	0	0	0	0	0	57	0	189	1	0	0	0	0	0	Firmicutes	Lachnospiraceae_UCG-001
OTU62	311	150	53	573	300	452	12	60	215	81	325	46	36	93	22	433	813	116	Proteobacteria	Novosphingobium
OTU622	76	0	0	0	53	0	0	0	0	3	88	0	0	0	8	0	0	38	Firmicutes	uncultured_bacterium_f_Clostridiales_vadinBB60_group
OTU6223	272	250	458	287	347	320	126	113	185	352	482	269	131	50	88	405	262	135	Proteobacteria	Pseudomonas
OTU624	0	74	29	5	0	0	0	0	27	0	58	39	0	0	0	66	0	1	Proteobacteria	uncultured_bacterium_f_Nitrosomonadaceae
OTU625	1	2	83	148	110	180	18	0	15	11	72	74	11	285	57	695	1745	107	Proteobacteria	Sphingomonas
OTU6261	22	4	8	23	22	24	29	9	34	7	21	83	14	0	8	39	26	35	Proteobacteria	Acinetobacter
OTU627	0	0	0	179	0	0	138	0	0	5	0	0	0	0	0	0	0	13	Proteobacteria	Pseudoalteromonas
OTU629	0	0	0	0	0	0	319	7	0	0	0	0	0	0	0	0	0	0	Proteobacteria	Shewanella
OTU6293	0	17	0	0	220	130	16	12	22	0	107	116	0	9	4	81	78	24	Proteobacteria	uncultured_bacterium_f_Xanthomonadaceae
OTU63	410	292	457	188	277	152	225	48	98	261	376	96	87	33	102	300	218	175	Lentisphaerae	uncultured_bacterium_f_vadinBE97
OTU6303	3	0	17	27	100	40	1	17	1	15	10	25	6	16	2	49	122	16	Firmicutes	Bacillus
OTU636	0	130	50	0	0	0	0	0	3	93	30	0	43	0	11	0	0	0	Proteobacteria	Desulfovibrio
OTU637	102	25	0	24	82	83	0	19	42	4	171	131	0	11	14	124	59	38	Proteobacteria	Thioalkalispira
OTU6376	4	37	3	1	26	101	64	6	2	191	0	106	47	8	1	1	4	9	Proteobacteria	Unclassified
OTU639	1316	1286	1242	2044	2122	1854	4125	657	892	2250	2339	2039	523	344	288	1851	2135	1029	Proteobacteria	Aeromonas
OTU64	46	71	76	344	255	270	141	105	128	245	57	0	95	45	35	109	296	129	Firmicutes	Lactobacillus
OTU640	0	0	133	136	0	0	0	0	0	0	1	0	1	0	1	2	0	0	Firmicutes	uncultured_bacterium_f_Lachnospiraceae
OTU6430	307	326	315	277	245	359	95	109	236	428	340	274	127	36	39	435	26	162	Bacteroidetes	Paludibacter
OTU6438	21	12	91	44	37	5	13	0	69	6	20	28	2	7	9	7	5	3	Proteobacteria	Acinetobacter
OTU647	0	0	46	0	0	0	0	0	0	0	0	202	0	9	0	0	0	0	Firmicutes	Ruminococcaceae_UCG-010
OTU65	59	87	0	125	111	328	54	35	52	270	187	243	48	9	6	187	70	31	Proteobacteria	Acetobacter
OTU657	0	103	0	0	40	0	0	14	0	268	5	6	9	8	13	0	0	0	Proteobacteria	Unclassified
OTU659	0	0	0	0	6	108	0	3	0	0	0	138	0	0	0	0	1	0	Firmicutes	Unclassified
OTU66	172	215	259	326	497	354	181	85	101	223	484	493	74	92	48	547	378	410	Nitrospirae	Nitrospira
OTU669	145	0	0	0	0	0	27	0	0	5	0	0	0	0	0	64	69	0	Acidobacteria	Paludibaculum
OTU67	284	109	154	5	68	311	49	3	23	53	188	178	4	7	26	60	174	61	Bacteroidetes	Flavobacterium
OTU670	35	16	49	0	0	32	0	0	4	34	0	77	0	2	3	20	0	0	Proteobacteria	uncultured_bacterium_f_Rhodocyclaceae
OTU671	95	0	121	0	0	0	4	27	0	1	0	0	0	8	0	0	0	0	Saccharibacteria	uncultured_bacterium_p_Saccharibacteria
OTU678	0	0	0	0	0	116	0	0	0	0	120	12	0	0	0	70	127	0	Bacteroidetes	uncultured_bacterium_f_KD1-131
OTU679	14	0	0	49	0	0	0	0	0	0	0	178	0	0	0	0	20	4	Proteobacteria	Lysobacter
OTU68	33	0	107	342	64	39	79	8	115	1	150	138	8	43	223	128	26	258	Bacteroidetes	Proteiniphilum
OTU681	7	62	24	119	0	62	2	5	0	53	7	61	13	0	4	0	106	0	Proteobacteria	Phenylobacterium
OTU69	409	139	387	326	152	933	120	104	223	359	366	333	126	73	75	503	897	403	Proteobacteria	Stenotrophomonas
OTU692	35	0	38	117	0	20	0	0	0	1	102	32	42	14	8	0	93	104	Proteobacteria	Stenotrophomonas
OTU697	0	70	0	45	0	0	12	0	0	92	6	0	0	2	0	0	33	0	Firmicutes	Ruminococcaceae_UCG-003
OTU7	15805	15770	17384	19988	20850	21195	6292	5697	10684	21324	20104	19784	6229	3449	3687	20457	15145	9093	Proteobacteria	Pseudomonas
OTU70	375	92	338	332	405	376	91	146	169	283	354	334	184	64	68	250	168	215	Proteobacteria	Arenimonas
OTU702	19	0	86	83	0	0	3	0	0	1	2	0	0	26	0	66	52	6	Proteobacteria	Steroidobacter
OTU705	0	0	0	64	49	0	0	14	39	19	49	57	0	0	17	0	0	77	Elusimicrobia	uncultured_bacterium_o_MVP-88
OTU709	0	0	0	0	0	0	7	0	0	114	5	92	0	33	18	0	0	31	Firmicutes	uncultured_bacterium_f_Eubacteriaceae
OTU71	94	219	0	190	50	267	48	2	0	127	127	138	0	51	0	271	36	20	Chloroflexi	uncultured_bacterium_c_SBR2076
OTU714	126	25	0	0	0	0	15	0	39	1	1	169	35	0	0	0	0	69	Firmicutes	Tyzzerella_4
OTU72	225	1	47	222	0	205	52	0	36	4	689	35	24	72	35	91	102	355	Firmicutes	Anaerotruncus
OTU725	0	39	74	0	0	74	0	17	30	0	0	80	22	0	25	0	0	18	Firmicutes	uncultured_bacterium_f_Veillonellaceae
OTU727	0	0	0	6	0	0	248	13	0	0	0	0	0	0	0	0	0	0	Proteobacteria	Vibrio
OTU73	267	9	111	174	154	49	55	49	84	207	276	293	23	12	20	0	79	55	Bacteroidetes	Flavobacterium
OTU731	0	0	0	0	0	16	8	2	7	0	0	0	11	31	3	100	429	56	Proteobacteria	Methylobacterium
OTU732	0	0	0	0	0	3	0	1	1	0	0	6	0	0	1	87	93	152	Proteobacteria	Unclassified
OTU735	35	19	12	14	24	5	35	8	5	5	76	16	18	9	0	11	11	39	Firmicutes	Lactobacillus
OTU74	203	101	57	299	265	323	72	13	58	172	228	203	4	24	32	303	474	78	Proteobacteria	Sphingomonas
OTU740	29	34	0	42	0	108	28	1	32	2	1	0	0	0	9	0	0	78	Proteobacteria	uncultured_bacterium_f_Desulfovibrionaceae
OTU747	50	44	14	245	139	177	13	32	50	326	57	264	22	22	0	202	205	2	Proteobacteria	Rhizobium
OTU75	1	43	90	174	141	37	27	0	194	361	270	228	52	44	14	73	279	159	Proteobacteria	Rhodanobacter
OTU759	51	0	0	10	45	0	0	0	10	77	57	0	0	19	14	0	0	0	Bacteroidetes	Bacteroides
OTU76	86	159	274	205	322	238	39	25	49	83	69	490	83	47	18	313	125	18	Proteobacteria	uncultured_bacterium_f_Rhodocyclaceae
OTU77	53	45	155	395	104	23	0	38	59	533	255	237	49	24	13	248	383	12	Firmicutes	Weissella
OTU776	39	0	37	119	123	149	1	13	33	6	0	3	37	15	1	42	30	77	Proteobacteria	Mesorhizobium
OTU78	71	74	108	85	148	34	1742	50	43	3	118	0	24	25	8	126	132	17	Proteobacteria	Shewanella
OTU782	0	0	0	50	116	0	61	0	0	0	0	0	0	0	14	62	0	2	Firmicutes	Blautia
OTU783	120	60	0	29	61	100	16	4	6	3	85	40	5	4	4	33	0	72	Proteobacteria	Azoarcus
OTU785	0	0	0	0	0	52	3	0	0	60	54	0	0	0	5	46	41	20	Bacteroidetes	Butyricimonas
OTU789	77	0	33	0	2	57	0	0	0	1	124	55	0	6	0	5	0	119	Firmicutes	Lachnospiraceae_NK4A136_group
OTU79	77	82	142	248	25	161	106	20	136	491	167	444	34	23	44	3	125	495	Firmicutes	Unclassified
OTU798	0	0	13	1	61	0	0	0	0	47	0	0	0	0	2	67	51	14	Proteobacteria	Dongia
OTU8	4301	2992	4630	6705	6857	5264	1654	1095	2638	5729	6472	6338	1381	730	940	5920	5204	3116	Lentisphaerae	uncultured_rumen_bacterium
OTU80	15	16	63	134	72	141	66	25	102	79	160	235	27	21	150	26	95	256	Proteobacteria	Geobacter
OTU81	38	72	34	140	152	18	55	10	35	42	278	141	22	2	20	246	194	113	Proteobacteria	Nitrosomonas
OTU810	0	40	0	0	39	0	11	0	0	0	42	35	40	3	14	76	0	0	Firmicutes	Acidaminobacter
OTU818	0	61	0	153	0	0	69	36	0	45	1	63	0	12	0	24	0	71	Firmicutes	uncultured_bacterium_f_Ruminococcaceae
OTU82	135	248	35	217	335	388	48	78	119	42	201	784	69	20	39	376	390	85	Firmicutes	Christensenellaceae_R-7_group
OTU820	1	0	0	15	54	0	0	0	0	65	0	0	0	2	0	0	4	122	Proteobacteria	Devosia
OTU829	2	0	0	18	58	0	15	0	18	75	106	72	1	7	0	5	0	73	Bacteroidetes	Alistipes
OTU83	0	152	220	231	112	29	41	61	105	107	82	109	43	7	42	236	286	155	Proteobacteria	Comamonas
OTU836	72	25	7	16	0	0	0	13	24	69	1	0	0	2	0	0	132	1	Proteobacteria	Hyphomicrobium
OTU838	55	0	0	0	82	0	6	5	14	1	47	39	1	1	0	30	0	17	Proteobacteria	Propionivibrio
OTU84	111	69	42	109	151	83	70	52	74	153	349	271	133	39	67	106	69	266	Bacteroidetes	uncultured_bacterium_f_Porphyromonadaceae
OTU840	0	50	0	98	0	25	4	0	27	0	2	0	0	17	0	0	0	89	Firmicutes	Ruminococcus_2
OTU85	42	183	54	102	293	291	11	1	76	101	59	0	16	16	26	230	247	90	Proteobacteria	uncultured_bacterium_f_Xanthomonadaceae
OTU851	71	0	27	0	0	0	0	0	0	3	130	0	0	0	22	0	0	0	Firmicutes	uncultured_bacterium_f_Lachnospiraceae
OTU854	96	103	25	64	50	93	12	0	28	105	114	260	19	13	28	107	0	0	Firmicutes	Christensenellaceae_R-7_group
OTU857	0	0	55	75	0	0	0	0	0	0	0	1	0	0	0	81	44	0	Acidobacteria	Bryobacter
OTU86	122	165	0	73	192	74	86	15	46	70	134	0	59	34	109	454	370	175	Firmicutes	Clostridium_sensu_stricto_11
OTU864	0	0	5	31	0	0	0	0	87	0	0	61	44	0	2	0	0	28	Saccharibacteria	uncultured_bacterium_p_Saccharibacteria
OTU87	324	52	351	462	502	45	126	148	171	293	917	468	93	82	69	88	347	976	Bacteroidetes	Bacteroides
OTU870	49	1	0	76	83	38	38	14	50	1	200	110	20	0	0	40	4	51	Firmicutes	Lachnospiraceae_NK4A136_group
OTU875	55	0	33	0	0	0	20	0	0	1	130	88	4	6	0	0	0	41	Firmicutes	Blautia
OTU876	7	0	0	0	0	0	24	1	0	42	85	92	0	0	0	52	7	0	Acidobacteria	Candidatus_Solibacter
OTU877	35	0	0	0	0	0	0	0	0	2	50	129	0	0	0	30	0	28	Firmicutes	Ruminococcaceae_UCG-013
OTU88	0	0	0	0	0	0	1	0	0	0	0	0	0	0	0	0	12	1226	Bacteroidetes	Flavobacterium
OTU884	73	15	1	241	0	21	0	0	0	5	13	2	3	0	0	37	0	0	Proteobacteria	Arenimonas
OTU885	9	49	1	145	27	342	10	27	46	37	59	76	1	109	13	155	355	10	Proteobacteria	Sphingomonas
OTU89	0	0	0	0	0	0	1759	0	0	0	0	0	0	0	1	0	0	0	Proteobacteria	Shewanella
OTU898	0	0	0	33	90	0	4	16	0	0	0	0	20	6	0	74	0	21	Firmicutes	Christensenellaceae_R-7_group
OTU9	2779	2453	2095	1950	3163	2655	765	846	1870	3248	3249	3010	1178	466	482	2690	2349	1482	Proteobacteria	Shewanella
OTU90	46	57	142	198	163	334	64	41	116	219	208	393	56	24	49	221	184	59	Firmicutes	uncultured_bacterium_f_Family_XIII
OTU91	6	0	0	0	2	0	2	0	0	0	0	10	1345	0	3	0	46	0	Proteobacteria	Pseudoxanthomonas
OTU92	0	1	0	0	0	1193	13	0	0	0	0	0	10	5	10	6	11	0	Proteobacteria	uncultured_bacterium_f_1174-901-12
OTU921	65	28	3	87	0	0	0	0	9	4	17	143	39	0	0	2	0	1	Proteobacteria	Reyranella
OTU927	45	0	0	88	75	93	0	10	0	2	9	61	0	0	0	0	41	0	Proteobacteria	Unclassified
OTU928	62	0	0	42	68	102	0	0	0	0	0	0	0	0	0	0	0	14	Acidobacteria	PAUC26f
OTU93	87	6	142	211	13	223	14	24	99	124	0	111	0	1	6	104	96	67	Bacteroidetes	Flavobacterium
OTU94	154	71	13	247	63	71	12	9	39	95	4	82	45	34	20	28	153	41	Chlorobi	uncultured_bacterium_f_SJA-28
OTU95	34	117	186	146	132	515	16	20	45	0	144	108	1	55	23	563	429	102	Proteobacteria	Methylobacterium
OTU956	31	14	2	0	36	0	228	10	10	0	0	71	9	1	6	47	16	121	Proteobacteria	Paucibacter
OTU96	464	131	78	162	387	136	55	28	81	14	410	334	134	29	36	586	355	256	Firmicutes	Lachnospiraceae_NK4A136_group
OTU97	0	32	262	30	160	160	55	31	56	166	91	182	72	0	30	51	189	61	Bacteroidetes	Paludibacter
OTU98	180	85	139	0	112	0	56	71	26	286	181	284	0	31	0	103	108	149	Lentisphaerae	uncultured_rumen_bacterium
OTU989	0	19	7	98	60	0	0	0	0	69	6	33	13	0	6	28	0	41	Proteobacteria	Limnobacter
OTU99	0	9	0	0	0	0	0	0	1	0	1	0	0	0	0	0	0	1169	Proteobacteria	Lysobacter
OTU991	82	3	1	220	7	5	4	30	28	83	11	65	24	12	1	256	44	87	Proteobacteria	Ensifer
